# Supplementary material for: Population structure and diversity of an invasive pine needle pathogen reflects anthropogenic activity
Source: Ecol Evol. 2014 Sep 4;4(18):3642–61. doi: 10.1002/ece3.1200 (PMC4224538; doi:10.1002/ece3.1200)
Supplement: Table S2 — Allele frequencies of Dothistroma septosporum isolates from 14 different countries in six regions based on 12 microsatellite markers. [file ece30004-3642-sd2.xlsx]

## Sheet: Global allele frequencies 458
Table S2 Allele frequencies of Dothistroma septosporum isolates from 14 different countries in six regions based on 12 microsatellite markers
			EUROPE							ASIA		NORTH AMERICA		AFRICA			SOUTH AMERICA			AUSTRALASIA
Locus	Allele		Austria	Czech	Hungary	Poland	Romania	Slovakia		Bhutan		USA		Kenya	RSA		Chile	Ecuador		Australia	New Zealand
DS1	Allele A		0.017	-	-	-	-	0.042		0.083		-		-	0.900		-	-		-	-
	Allele B		0.017	-	-	-	-	-		0.917		-		-	-		1.000	1.000		1.000	1.000
	Allele C		0.017*	0.231	-	-	-	-		-		-		-	-		-	-		-	-
	Allele D		0.300	0.154	0.180	0.059	0.500	0.375		-		0.900		0.182	0.020		-	-		-	-
	Allele E		0.083	-	0.100	0.412	-	0.167		-		-		0.818	-		-	-		-	-
	Allele F		0.167	0.077	0.180	0.176	-	-		-		-		-	0.080		-	-		-	-
	Allele G		0.283	0.231	0.280	-	0.500	0.333		-		0.100		-	-		-	-		-	-
	Allele H		0.050	0.077	-	-	-	-		-		-		-	-		-	-		-	-
	Allele I		0.050	0.154	0.080	0.353	-	0.083		-		-		-	-		-	-		-	-
	Allele J		0.017	0.077	0.180	-	-	-		-		-		-	-		-	-		-	-
	(total alleles)		10	7	6	4	2	5		2		2		2	3		1	1		1	1		10
DCB2	Allele A		0.590	0.385	0.580	1.000	0.750	0.833		-		1.000		0.636	1.000		0.407	0.529		0.561	1.000
	Allele B		0.410	0.615	0.420	-	0.250	0.167		1.000		-		0.364	-		0.593	0.471		0.439	-
	(total alleles)		2	2	2	1	2	2		1		1		2	1		2	2		2	1		2
F	Allele A		0.016	-	0.020	-	-	-		-		-		-	-		-	-		-	-
	Allele B		0.705	0.615	0.380	0.765	-	0.708		1.000		-		0.727	0.150		1.000	1.000		1.000	1.000
	Allele C		0.279	0.385	0.600	0.235	1.000	0.292		-		-		0.273	0.850		-	-		-	-
	Allele D		-	-	-	-	-	-		-		0.700		-	-		-	-		-	-
	Allele E		-	-	-	-	-	-		-		0.300		-	-		-	-		-	-
	(total alleles)		3	2	3	2	1	2		1		2		2	2		1	1		1	1		5
E	Allele A		-	-	0.020	-	-	-		-		-		-	-		-	-		-	-
	Allele B		0.033	-	-	-	-	-		-		-		-	-		-	-		-	-
	Allele C		0.148	0.385	0.240	0.176	-	0.417		-		-		-	0.010		-	-		-	-
	Allele D		0.738	0.615	0.680	0.824	1.000	0.417		0.833		0.100		0.455	0.710		-	-		-	-
	Allele E		0.066	-	0.060	-	-	0.083		-		-		-	-		-	-		-	-
	Allele F		0.016	-	-	-	-	0.083		-		-		0.545	0.280		-	-		-	-
	Allele G		-	-	-	-	-	-		0.083		0.100		-	-		-	-		-	-
	Allele H		-	-	-	-	-	-		-		0.800		-	-		-	-		-	-
	Allele I		-	-	-	-	-	-		0.083		-		-	-		0.017	0.059		-	-
	Allele J		-	-	-	-	-	-		-		-		-	-		-	-		1.000	0.955
	Allele K		-	-	-	-	-	-		-		-		-	-		0.424	0.176		-	0.045
	Allele L		-	-	-	-	-	-		-		-		-	-		0.542	0.647		-	-
	Allele M		-	-	-	-	-	-		-		-		-	-		0.017	0.118		-	-
	(total alleles)		5	2	4	2	1	4		3		3		2	3		4	4		1	2		13
G	Allele A		-	-	-	-	-	-		-		0.800		-	-		-	-		-	-
	Allele B		0.016	-	-	-	-	-		-		-		-	-		-	-		-	-
	Allele C		0.082	0.077	0.180	0.029	-	0.042		1.000		0.100		0.455	0.420		-	-		-	-
	Allele D		0.820	0.923	0.820	0.971	1.000	0.958		-		0.100		0.545	0.580		0.593	0.824		-	-
	Allele E		0.066	-	-	-	-	-		-		-		-	-		0.407	0.176		1.000	1.000
	Allele F		0.016	-	-	-	-	-		-		-		-	-		-	-		-	-
	(total alleles)		5	2	2	2	1	2		1		3		2	2		2	2		1	1		6
J	Allele A		0.016	-	0.040	-	-	-		0.167		0.100		-	-		-	-		-	-
	Allele B		-	-	-	-	-	-		-		0.900		-	-		-	-		-	-
	Allele C		0.098	-	0.020	0.206	0.500	-		0.083		-		-	0.340		1.000	1.000		-	-
	Allele D		0.082	0.231	0.160	0.147	-	0.042		0.167		-		1.000	0.620		-	-		-	-
	Allele E		0.541	0.538	0.580	0.529	-	0.792		0.333		-		-	0.040		-	-		-	-
	Allele F		0.230	-	0.180	0.059	0.500	0.042		0.083		-		-	-		-	-		-	-
	Allele G		0.016	0.154	-	0.059	-	-		0.083		-		-	-		-	-		0.976	1.000
	Allele H		-	0.077	0.020	-	-	-		-		-		-	-		-	-		0.024	-
	Allele I		-	-	-	-	-	0.125		-		-		-	-		-	-		-	-
	Allele J		-	-	-	-	-	-		0.083		-		-	-		-	-		-	-
	Allele K		0.016	-	-	-	-	-		-		-		-	-		-	-		-	-
	(total alleles)		7	4	6	5	2	4		7		2		1	3		1	1		2	1		11
O	Allele A		0.082	-	0.040	0.147	0.250	-		-		-		0.364	0.230		-	-		-	-
	Allele B		0.902	1.000	0.960	0.853	0.750	1.000		1.000		-		0.636	0.770		1.000	1.000		1.000	1.000
	Allele C		0.016	-	-	-	-	-		-		1.000		-	-		-	-		-	-
	(total alleles)		3	1	2	2	2	1		1		1		2	2		1	1		1	1		3
M	Allele A		0.016	-	-	-	-	-		-		-		-	-		-	-		-	-
	Allele B		0.049	0.077	0.040	0.412	-	0.083		0.083		-		-	0.670		-	-		-	-
	Allele C		-	-	0.100	-	-	-		-		-		-	-		-	-		1.000	1.000
	Allele D		0.328	0.462	0.500	0.324	0.250	0.458		0.083		0.800		0.364	0.330		-	-		-	-
	Allele E		-	-	0.060	-	-	-		-		0.200		-	-		-	-		-	-
	Allele F		0.082	0.154	0.040	-	0.500	-		0.250		-		-	-		-	-		-	-
	Allele G		0.082	-	-	-	-	-		0.083		-		-	-		1.000	1.000		-	-
	Allele H		0.295	-	0.060	0.059	-	0.042		-		-		-	-		-	-		-	-
	Allele I		0.082	-	-	0.088	0.250	0.083		0.250		-		-	-		-	-		-	-
	Allele J		0.016	0.231	0.020	0.059	-	-		-		-		-	-		-	-		-	-
	Allele K		-	0.077	-	-	-	0.042		0.167		-		-	-		-	-		-	-
	Allele L		0.016	-	0.160	-	-	-		0.083		-		-	-		-	-		-	-
	Allele M		0.016	-	-	-	-	0.250		-		-		-	-		-	-		-	-
	Allele N		-	-	-	-	-	0.042		-		-		0.091	-		-	-		-	-
	Allele O		0.016	-	-	-	-	-		-		-		-	-		-	-		-	-
	Allele P		-	-	0.020	0.059	-	-		-		-		-	-		-	-		-	-
	Allele Q		-	-	-	-	-	-		-		-		0.455	-		-	-		-	-
	Allele R		-	-	-	-	-	-		-		-		0.091	-		-	-		-	-
	(total alleles)		11	5	9	6	3	7		7		2		4	2		1	1		1	1		18
L	Allele A		0.050	0.077	0.060	-	-	-		-		0.100		-	-		-	-		-	-
	Allele B		0.033	-	-	-	-	-		-		-		-	-		-	-		-	-
	Allele C		0.639	0.615	0.440	0.147	0.250	0.625		0.167		-		-	-		-	-		-	-
	Allele D		0.033	0.077	0.040	-	-	0.083		0.583		0.100		-	-		-	-		-	-
	Allele E		-	-	-	0.824	-	-		-		-		-	-		-	-		-	-
	Allele F		-	-	0.020	-	-	0.042		-		-		-	-		-	-		-	-
	Allele G		-	0.077	-	-	-	-		0.167		-		-	-		-	-		-	-
	Allele H		0.033	-	0.180	-	-	0.042		-		-		1.000	-		-	-		-	-
	Allele I		0.016	-	-	-	-	-		-		-		-	-		-	-		-	-
	Allele J		0.016	-	0.220	-	-	0.042		-		-		-	-		-	-		-	-
	Allele K		-	-	-	0.029	-	0.042		-		-		-	-		-	-		-	-
	Allele L		-	-	-	-	0.250	-		-		-		-	-		-	-		-	-
	Allele M		-	0.077	-	-	-	-		-		-		-	-		-	-		-	-
	Allele N		0.098	0.077	0.040	-	-	-		-		-		-	-		-	-		-	-
	Allele O		0.033	-	-	-	-	-		-		-		-	-		-	0.294		0.902	1.000
	Allele P		-	-	-	-	-	-		-		-		-	-		-	-		0.098	-
	Allele Q		0.016	-	-	-	-	-		-		0.100		-	-		-	-		-	-
	Allele R		0.016	-	-	-	-	0.042		0.083		-		-	0.930		-	-		-	-
	Allele S		-	-	-	-	0.500	-		-		-		-	-		-	-		-	-
	Allele T		-	-	-	-	-	-		-		-		-	-		1.000	0.706		-	-
	Allele U		-	-	-	-	-	0.083		-		-		-	0.070		-	-		-	-
	Allele V		-	-	-	-	-	-		-		0.600		-	-		-	-		-	-
	Allele W		0.016	-	-	-	-	-		-		-		-	-		-	-		-	-
	Allele X		-	-	-	-	-	-		-		0.100		-	-		-	-		-	-
	(total alleles)		12	6	7	3	3	8		4		5		1	2		1	2		2	1		24
I	Allele A		0.016	-	-	-	-	0.333		-		0.900		-	-		-	-		-	-
	Allele B		0.590	0.538	0.980	0.588	0.750	0.542		0.750		-		0.273	0.010		0.407	0.176		1.000	1.000
	Allele C		0.131	-	-	-	-	-		0.167		-		0.727	0.940		0.576	0.824		-	-
	Allele D		0.016	-	-	0.324	-	0.042		-		0.100		-	0.050		0.017	-		-	-
	Allele E		0.197	0.385	0.020	0.088	0.250	0.083		0.083		-		-	-		-	-		-	-
	Allele F		0.049	0.077	-	-	-	-		-		-		-	-		-	-		-	-
	(total alleles)		6	3	2	3	2	4		3		2		2	3		3	2		1	1		6
K	Allele A		0.557	0.538	0.540	0.235	0.250	0.042		-		-		-	-		-	-		-	-
	Allele B		-	-	-	-	-	-		0.167		-		-	-		-	-		-	-
	Allele C		-	0.077	-	-	-	-		-		-		-	-		-	-		-	-
	Allele D		-	-	-	-	-	0.042		-		-		-	-		0.085			-	-
	Allele E		0.148	0.077	0.060	0.029	0.500	0.500		0.583		0.100		1.000	0.660		0.458	0.176		1.000	1.000
	Allele F		0.115	0.077	0.060	0.382		0.042		0.083		0.700		-	0.220		0.017	0.059		-	-
	Allele G		0.049	0.154	0.180	0.353	-	0.292		-		0.100		-	0.050		-	-		-	-
	Allele H		0.049	-	-	-	-	-		0.167		-		-	0.070		-	-		-	-
	Allele I		0.049	-	0.020	-	0.250	0.083		-		-		-	-		-	-		-	-
	Allele J		0.016	0.077	0.140	-		-		-		-		-	-		-	-		-	-
	Allele K		0.016	-	-	-	-	-		-		0.100		-	-		-	-		-	-
	Allele L		-	-	-	-	-	-		-		-		-	-		0.441	0.765		-	-
	(total alleles)		8	6	6	4	3	6		4		4		1	4		4	3		1	1		12
DS2	Allele A		0.066	-	0.020	0.059	-	0.042		-		-		-	-		-	-		-	-
	Allele B		0.016	-	0.020	-	-	-		-		-		-	-		-	-		-	-
	Allele C		0.066	0.154	0.163	0.029	0.250	0.083		-		-		-	-		-	-		-	-
	Allele D		-	-	0.041	-	-	-		-		-		-	-		-	-		-	-
	Allele E		0.459	0.308	0.224	0.324	-	0.083		-		-		0.091	-		-	-		-	-
	Allele F		0.082	0.077	0.224	-	0.250	0.375		-		-		-	-		1.000	1.000		1.000	1.000
	Allele G		0.049	-	0.082	-	-	-		-		-		-	0.310		-	-		-	-
	Allele H		0.049	-	0.020	0.471	-	-		-		1.000		-	-		-	-		-	-
	Allele I		-	0.154	-	-	-	-		-		-		-	-		-	-		-	-
	Allele J		0.016	0.154	-	-	-	-		-		-		-	-		-	-		-	-
	Allele K		-	-	0.020	-	-	-		-		-		0.909	0.220		-	-		-	-
	Allele L		0.033	-	-	-	-	-		0.167		-		-	-		-	-		-	-
	Allele M		-	-	-	-	-	0.250		-		-		-	-		-	-		-	-
	Allele N		-	-	-	-	-	-		0.833		-		-	0.470		-	-		-	-
	Allele O		-	-	0.020	-	-	0.042		-		-		-	-		-	-		-	-
	Allele P		0.066	0.077	-	-	-	-		-		-		-	-		-	-		-	-
	Allele Q		-	-	-	0.118	-	-		-		-		-	-		-	-		-	-
	Allele R		0.049	-	0.122	-	-	0.042		-		-		-	-		-	-		-	-
	Allele S		0.033	-	-	-	-	-		-		-		-	-		-	-		-	-
	Allele T		0.016	0.077	0.041	-	0.500	0.083		-		-		-	-		-	-		-	-
	(total alleles)		13	7	12	5	3	8		2		1		2	3		1	1		1	1		20
	Total Alleles		85	47	61	39	25	53		36		28		23	30		22	21		15	13		130
	*Allele frequencies in blue bold represent alleles that are unique to the continent
